# Supplementary material for: Epileptic Seizure Detection Using Machine Learning: A Systematic Review and Meta-Analysis
Source: Brain Sci. 2025 Jun 12;15(6):634. doi: 10.3390/brainsci15060634 (PMC12190198; doi:10.3390/brainsci15060634)
Supplement: Supplementary file 1 [file brainsci-15-00634-s001.zip]

Archive with 8 entries (8 files):
- Figure S1. Forest plots for all studies.jpg
- Figure S2. Forest maps of different model classifications (DL(A), ML(B)).jpg
- Figure S3. Different (feature type) data preprocessing methods (band-pass filtering (A) or DWT forest graph (B)).jpg
- Figure S4. Forest maps of different data sets (CHB-MIT (A), Bonn (B), Siena scalp (C), Freiburg database (D), other (E).tif
- Figure S5. Publication bias.jpg
- Table S1.pdf
- Table S2.pdf
- Table S3.pdf
